# Supplementary material for: Predictors, patterns, and correlates of moderate-severe psychological distress among New York City College Students during Waves 2–4 of COVID-19
Source: Sci Rep. 2025 Jan 25;15:3206. doi: 10.1038/s41598-025-86364-6 (PMC11762720; doi:10.1038/s41598-025-86364-6)
Supplement: Supplementary file 3 — Supplementary Information 3. [file 41598_2025_86364_MOESM3_ESM.xlsx]

## Sheet: Sheet 1
Supplemental Material 3. Psychological distress indicators over time
Characteristic	Time
	1, N = 556	2, N = 334	3, N = 221	4, N = 169
Individual indicators of Kessler-6
During the past thirty (30) days, about how often did you feel....
Nervous
0 - None of the time	2.2% (12/556)	3.0% (10/334)	4.5% (10/221)	2.4% (4/169)
1 - A little of the time	12.6% (70/556)	15.3% (51/334)	23.5% (52/221)	18.3% (31/169)
2 - Some of the time	37.2% (207/556)	39.8% (133/334)	44.8% (99/221)	50.3% (85/169)
3 - Most of the time	36.5% (203/556)	32.3% (108/334)	20.8% (46/221)	21.9% (37/169)
4 - All of the time	11.5% (64/556)	9.6% (32/334)	6.3% (14/221)	7.1% (12/169)
Hopeless
0 - None of the time	14.4% (80/556)	19.5% (65/334)	31.2% (69/221)	33.1% (56/169)
1 - A little of the time	26.4% (147/556)	29.3% (98/334)	31.2% (69/221)	31.4% (53/169)
2 - Some of the time	39.4% (219/556)	31.7% (106/334)	27.1% (60/221)	24.3% (41/169)
3 - Most of the time	15.6% (87/556)	15.6% (52/334)	8.1% (18/221)	8.9% (15/169)
4 - All of the time	4.1% (23/556)	3.9% (13/334)	2.3% (5/221)	2.4% (4/169)
Restless or fidgety
0 - None of the time	6.8% (38/556)	9.9% (33/334)	12.7% (28/221)	12.4% (21/169)
1 - A little of the time	15.8% (88/556)	21.9% (73/334)	26.2% (58/221)	24.9% (42/169)
2 - Some of the time	34.0% (189/556)	32.3% (108/334)	34.4% (76/221)	29.6% (50/169)
3 - Most of the time	29.9% (166/556)	24.6% (82/334)	20.4% (45/221)	26.0% (44/169)
4 - All of the time	13.5% (75/556)	11.4% (38/334)	6.3% (14/221)	7.1% (12/169)
So sad that nothing could cheer you up
0 - None of the time	26.4% (147/556)	31.5% (105/333)	40.9% (90/220)	41.4% (70/169)
1 - A little of the time	29.7% (165/556)	28.5% (95/333)	29.1% (64/220)	32.0% (54/169)
2 - Some of the time	33.5% (186/556)	28.8% (96/333)	22.7% (50/220)	20.1% (34/169)
3 - Most of the time	8.1% (45/556)	8.1% (27/333)	5.5% (12/220)	5.3% (9/169)
4 - All of the time	2.3% (13/556)	3.0% (10/333)	1.8% (4/220)	1.2% (2/169)
Everything was an effort
0 - None of the time	11.0% (61/556)	10.5% (35/334)	22.6% (50/221)	16.6% (28/169)
1 - A little of the time	19.8% (110/556)	21.0% (70/334)	23.1% (51/221)	26.0% (44/169)
2 - Some of the time	25.9% (144/556)	32.0% (107/334)	30.8% (68/221)	32.5% (55/169)
3 - Most of the time	26.4% (147/556)	20.7% (69/334)	17.6% (39/221)	15.4% (26/169)
4 - All of the time	16.9% (94/556)	15.9% (53/334)	5.9% (13/221)	9.5% (16/169)
Worthless
0 - None of the time	40.1% (223/556)	41.6% (139/334)	51.6% (114/221)	48.5% (82/169)
1 - A little of the time	25.4% (141/556)	23.1% (77/334)	20.8% (46/221)	30.8% (52/169)
2 - Some of the time	23.6% (131/556)	24.0% (80/334)	19.9% (44/221)	12.4% (21/169)
3 - Most of the time	8.3% (46/556)	7.5% (25/334)	6.3% (14/221)	6.5% (11/169)
4 - All of the time	2.7% (15/556)	3.9% (13/334)	1.4% (3/221)	1.8% (3/169)
