# Supplementary material for: Predictors, patterns, and correlates of moderate-severe psychological distress among New York City College Students during Waves 2–4 of COVID-19
Source: Sci Rep. 2025 Jan 25;15:3206. doi: 10.1038/s41598-025-86364-6 (PMC11762720; doi:10.1038/s41598-025-86364-6)
Supplement: Supplementary file 4 — Supplementary Information 4. [file 41598_2025_86364_MOESM4_ESM.xlsx]

## Sheet: Sheet 1
Supplemental Material 4. Predictive analyses to identify factors associated with MS-PD
	Time 1 Independent Variables, Time 2 Dependent Variable N=334						Time 2 Independent Variables, Time 3 Dependent Variable N=221						Time 3 Independent Variables, Time 4 Dependent Variable N=169
Characteristic	MS-PD	Table 1	aRR [95% CI]§	p-value	ARR [95% CI]	p-value	MS-PD	Table 1	aRR [95% CI]§	p-value	ARR [95% CI]	p-value	MS-PD	Table 1	aRR [95% CI]§	p-value	ARR [95% CI]	p-value
	No, N = 115	Yes, N = 219					No, N = 101	Yes, N = 120					No, N = 75	Yes, N = 94
Age (Continuous)	20 (19-20)	20 (19-21)	1.02 [0.97-1.07]	0.523			20 (19-20)	20 (19-20)	0.99 [0.91-1.06]	0.72			20 (19-20)	19 (19-20)	0.96 [0.87-1.06]	0.418
Racial identity
White	32% (64/203)	68% (139/203)	—				45% (61/135)	55% (74/135)	—				45% (47/105)	55% (58/105)	—
Asian/Asian American	34% (21/61)	66% (40/61)	0.97 [0.81-1.15]	0.691			46% (21/46)	54% (25/46)	0.99 [0.79-1.24]	0.946			39% (14/36)	61% (22/36)	1.09 [0.87-1.36]	0.453
Other/Multiracial	44% (25/57)	56% (32/57)	0.92 [0.76-1.13]	0.441			47% (15/32)	53% (17/32)	1.15 [0.88-1.50]	0.304			55% (11/20)	45% (9/20)	0.88 [0.58-1.33]	0.542
Hispanic ethnicity
No	33% (93/284)	67% (191/284)	—				44% (84/189)	56% (105/189)	—				43% (62/143)	57% (81/143)	—
Yes	45% (19/42)	55% (23/42)	0.86 [0.65-1.13]	0.269			58% (15/26)	42% (11/26)	0.93 [0.62-1.40]	0.732			48% (10/21)	52% (11/21)	1.02 [0.69-1.51]	0.904
School year
First-year	38% (36/94)	62% (58/94)	—				48% (32/67)	52% (35/67)	—				45% (23/51)	55% (28/51)	—
Sophomore	28% (19/68)	72% (49/68)	1.00 [0.83-1.21]	0.977			40% (19/47)	60% (28/47)	1.13 [0.87-1.46]	0.358			33% (13/39)	67% (26/39)	1.04 [0.78-1.38]	0.785
Junior	35% (35/99)	65% (64/99)	1.03 [0.86-1.24]	0.747			48% (34/71)	52% (37/71)	1.07 [0.84-1.36]	0.609			46% (26/56)	54% (30/56)	0.94 [0.73-1.21]	0.65
Senior	33% (24/72)	67% (48/72)	1.01 [0.83-1.22]	0.957			44% (16/36)	56% (20/36)	0.94 [0.69-1.29]	0.708			57% (13/23)	43% (10/23)	0.83 [0.52-1.30]	0.412
Gender identity
Cisgender woman	35% (114/323)	65% (209/323)	—				47% (99/210)	53% (111/210)	—				46% (73/158)	54% (85/158)	—
Transgender/Gender non-conforming	9% (1/11)	91% (10/11)	1.11 [0.91-1.35]	0.303			18% (2/11)	82% (9/11)	1.19 [0.94-1.49]	0.144			18% (2/11)	82% (9/11)	1.20 [0.97-1.49]	0.087
Lives with...
Family	39% (72/184)	61% (112/184)	—		—		50% (24/48)	50% (24/48)	—				47% (42/89)	53% (47/89)	—
Friends/Roommate/Significant other	27% (34/125)	73% (91/125)	1.19 [1.04-1.36]	0.01	1.20 [1.05-1.36]	0.008	45% (71/158)	55% (87/158)	1.06 [0.82-1.37]	0.661			41% (28/69)	59% (41/69)	1.05 [0.83-1.31]	0.7
Alone	38% (8/21)	62% (13/21)	1.09 [0.82-1.46]	0.547	1.04 [0.78-1.38]	0.803	40% (6/15)	60% (9/15)	1.08 [0.75-1.56]	0.677			50% (4/8)	50% (4/8)	1.08 [0.67-1.73]	0.752
Location
On-campus housing	44% (4/9)	56% (5/9)	—				51% (40/78)	49% (38/78)	—				48% (13/27)	52% (14/27)	—
Off-campus NYC metro area	32% (52/162)	68% (110/162)	1.18 [0.78-1.79]	0.442			41% (42/103)	59% (61/103)	1.03 [0.83-1.27]	0.786			44% (31/70)	56% (39/70)	1.12 [0.81-1.56]	0.49
Outside NYC metro area	36% (58/162)	64% (104/162)	1.13 [0.74-1.72]	0.565			48% (19/40)	53% (21/40)	1.01 [0.75-1.36]	0.929			44% (31/71)	56% (40/71)	1.18 [0.86-1.63]	0.305
Received need-based financial aid
No	37% (69/185)	63% (116/185)	—				51% (62/121)	49% (59/121)	—				49% (46/94)	51% (48/94)	—
Yes	30% (41/138)	70% (97/138)	1.01 [0.89-1.15]	0.905			36% (33/91)	64% (58/91)	1.16 [0.95-1.41]	0.136			35% (23/66)	65% (43/66)	1.14 [0.92-1.41]	0.23
Ran out of food & had no money to buy more
No	37% (108/295)	63% (187/295)	—				48% (94/196)	52% (102/196)	—				46% (71/156)	54% (85/156)	—
Yes	16% (6/38)	84% (32/38)	1.14 [0.99-1.32]	0.066			30% (7/23)	70% (16/23)	1.16 [0.90-1.49]	0.24			33% (4/12)	67% (8/12)	1.12 [0.76-1.64]	0.564
Couldn't afford balanced meals
No	38% (106/279)	62% (173/279)	—		—		50% (94/187)	50% (93/187)	—		—		47% (70/148)	53% (78/148)	—
Yes	15% (8/54)	85% (46/54)	1.17 [1.02-1.34]	0.024	1.11 [0.97-1.28]	0.139	21% (7/33)	79% (26/33)	1.36 [1.16-1.58]	<0.001	1.25 [1.05-1.47]	0.01	25% (5/20)	75% (15/20)	1.08 [0.88-1.33]	0.476
Frequency of alcohol use
Never/Rare	35% (81/231)	65% (150/231)	—				44% (68/154)	56% (86/154)	—				45% (50/110)	55% (60/110)	—
Moderate/High	33% (34/103)	67% (69/103)	0.99 [0.86-1.15]	0.933			50% (33/66)	50% (33/66)	0.95 [0.77-1.19]	0.676			42% (25/59)	58% (34/59)	1.06 [0.85-1.32]	0.619
Frequency of drug use
Never/Rare	36% (98/269)	64% (171/269)	—				47% (86/182)	53% (96/182)	—				48% (64/133)	52% (69/133)	—
Monthly/Weekly/Daily	26% (17/65)	74% (48/65)	1.03 [0.91-1.16]	0.625			39% (15/38)	61% (23/38)	1.13 [0.90-1.42]	0.307			31% (11/35)	69% (24/35)	1.16 [0.93-1.46]	0.191
Relationship status
Single	35% (82/232)	65% (150/232)	—				47% (71/152)	53% (81/152)	—				45% (50/110)	55% (60/110)	—
In some form of relationship	32% (33/102)	68% (69/102)	0.98 [0.85-1.12]	0.729			44% (30/68)	56% (38/68)	1.04 [0.85-1.27]	0.687			43% (25/58)	57% (33/58)	1.03 [0.82-1.30]	0.776
Experienced physical/verbal violence
No	34% (54/160)	66% (106/160)	—				47% (69/146)	53% (77/146)	—				54% (59/109)	46% (50/109)	—		—
Yes	34% (53/158)	66% (105/158)	0.90 [0.79-1.03]	0.113			43% (29/68)	57% (39/68)	0.92 [0.74-1.13]	0.43			25% (13/51)	75% (38/51)	1.35 [1.08-1.69]	0.009	1.35 [1.08-1.69]	0.009#
Close physical/sexual contact with non-household member
No	33% (74/223)	67% (149/223)	—				47% (66/139)	53% (73/139)	—				43% (29/67)	57% (38/67)	—
Yes	36% (37/104)	64% (67/104)	0.97 [0.84-1.12]	0.638			45% (34/76)	55% (42/76)	1.00 [0.82-1.22]	0.995			44% (41/93)	56% (52/93)	1.04 [0.84-1.30]	0.692
Perception of local pandemic control
High	33% (15/45)	67% (30/45)	—				58% (33/57)	42% (24/57)	—		—		42% (43/102)	58% (59/102)	—
Some	33% (25/76)	67% (51/76)	1.08 [0.87-1.34]	0.491			48% (32/67)	52% (35/67)	1.22 [0.90-1.67]	0.2	1.27 [0.93-1.71]	0.128	54% (22/41)	46% (19/41)	0.83 [0.63-1.10]	0.196
Low	35% (74/212)	65% (138/212)	0.97 [0.80-1.17]	0.731			38% (36/96)	63% (60/96)	1.34 [1.01-1.76]	0.04	1.31 [1.00-1.70]	0.048	40% (10/25)	60% (15/25)	1.08 [0.79-1.49]	0.62
Self-rated health status
Excellent	55% (39/71)	45% (32/71)	—		—		67% (18/27)	33% (9/27)	—		—		72% (21/29)	28% (8/29)	—
Very Good	34% (54/158)	66% (104/158)	1.22 [0.96-1.55]	0.103	1.22 [0.96-1.54]	0.108	60% (49/82)	40% (33/82)	1.08 [0.66-1.78]	0.757	1.06 [0.65-1.73]	0.805	46% (34/74)	54% (40/74)	1.48 [0.86-2.54]	0.156
Good	25% (19/77)	75% (58/77)	1.32 [1.03-1.70]	0.029	1.31 [1.02-1.68]	0.034	38% (27/71)	62% (44/71)	1.44 [0.89-2.31]	0.134	1.38 [0.86-2.19]	0.181	32% (17/53)	68% (36/53)	1.52 [0.88-2.60]	0.13
Fair/Poor	11% (3/27)	89% (24/27)	1.44 [1.13-1.84]	0.004	1.41 [1.11-1.81]	0.006	17% (7/41)	83% (34/41)	1.67 [1.03-2.70]	0.037	1.55 [0.96-2.50]	0.073	23% (3/13)	77% (10/13)	1.56 [0.88-2.78]	0.13
Vaccine status
Fully vaccinated	†	†	†	†	†	†	63% (17/27)	37% (10/27)	—				45% (74/165)	55% (91/165)	‡	‡
Single dose	†	†	†	†	†	†	50% (21/42)	50% (21/42)	1.26 [0.78-2.06]	0.347			0% (0/1)	100% (1/1)	‡	‡
No vaccine	†	†	†	†	†	†	41% (63/152)	59% (89/152)	1.39 [0.89-2.16]	0.15			100% (1/1)	0% (0/1)	‡	‡
Perceived risk of COVID-19
Lower risk than others like me	36% (36/100)	64% (64/100)	—				45% (34/76)	55% (42/76)	—				46% (22/48)	54% (26/48)	‡	‡
Same risk as others like me	36% (75/209)	64% (134/209)	0.98 [0.84-1.14]	0.812			48% (63/132)	52% (69/132)	0.90 [0.74-1.11]	0.334			45% (53/118)	55% (65/118)	‡	‡
Higher risk than others like me	16% (4/25)	84% (21/25)	1.14 [0.93-1.41]	0.2			31% (4/13)	69% (9/13)	1.08 [0.83-1.41]	0.555			0% (0/3)	100% (3/3)	‡	‡
Ever had COVID-19 symptoms
No	35% (92/265)	65% (173/265)	—				47% (78/167)	53% (89/167)	—				47% (56/120)	53% (64/120)	—
Yes	32% (21/65)	68% (44/65)	0.94 [0.80-1.12]	0.497			41% (21/51)	59% (30/51)	1.15 [0.94-1.42]	0.182			39% (19/49)	61% (30/49)	1.04 [0.82-1.33]	0.736
Since 3 months ago, feel...
Less lonely	39% (52/135)	61% (83/135)	—				51% (52/101)	49% (49/101)	—				47% (44/93)	53% (49/93)	—
Same	35% (22/62)	65% (40/62)	0.95 [0.78-1.16]	0.639			48% (24/50)	52% (26/50)	1.02 [0.79-1.33]	0.864			58% (22/38)	42% (16/38)	0.91 [0.68-1.21]	0.512
Lonelier	29% (39/135)	71% (96/135)	1.01 [0.87-1.16]	0.907			36% (25/69)	64% (44/69)	1.05 [0.84-1.30]	0.683			24% (9/37)	76% (28/37)	1.27 [0.99-1.64]	0.057
Had a social support network
Yes	36% (85/235)	64% (150/235)	—				50% (84/168)	50% (84/168)	—				50% (67/134)	50% (67/134)	—
Don't know	35% (16/46)	65% (30/46)	1.01 [0.82-1.23]	0.959			37% (11/30)	63% (19/30)	1.01 [0.78-1.29]	0.964			15% (2/13)	85% (11/13)	1.15 [0.89-1.49]	0.277
No	23% (11/48)	77% (37/48)	1.10 [0.94-1.29]	0.25			26% (6/23)	74% (17/23)	1.24 [0.95-1.62]	0.12			32% (6/19)	68% (13/19)	1.13 [0.82-1.55]	0.469
Reported MS-PD
No	73% (74/101)	27% (27/101)			—		90% (65/72)	10% (7/72)			—		76% (63/83)	24% (20/83)			—
Yes	18% (41/233)	82% (192/233)			2.83 [2.04-3.94]	<0.001	24% (36/149)	76% (113/149)			6.93 [3.40-14.10]	<0.001	14% (12/86)	86% (74/86)			3.37 [2.25-5.05]	<0.001
GEE = Generalized estimating equations, MS-PD = Moderate-Severe Psychological Distress
Bolded effects and p-values indicate p<0.05
† COVID-19 vaccines were not available until after T1
‡ Regression models not fitted due to small cell sizes and some rows having no representation
§ Indicates effects controlling for current MS-PD
# With violence being the only predictive factor, these findings only apply to those partnered/living with someone at T3
