# Supplementary material for: Predictors, patterns, and correlates of moderate-severe psychological distress among New York City College Students during Waves 2–4 of COVID-19
Source: Sci Rep. 2025 Jan 25;15:3206. doi: 10.1038/s41598-025-86364-6 (PMC11762720; doi:10.1038/s41598-025-86364-6)
Supplement: Supplementary file 5 — Supplementary Information 5. [file 41598_2025_86364_MOESM5_ESM.xlsx]

## Sheet: sheet 1
Supplemental Material 5. GEE analyses to identify factors associated with MS-PD (N=169)
	Unadjusted GEE	Unadjusted GEE	Adjusted GEE	Adjusted GEE
Characteristic	RR [95% CI]	p-value	ARR [95% CI]	p-value
Age (Continuous)	0.99 [0.90-1.08]	0.778
Racial identity
White	—
Asian/Asian American	1.04 [0.81-1.33]	0.755
Other/Multiracial	0.79 [0.53-1.18]	0.257
Hispanic ethnicity
No	—
Yes	0.88 [0.65-1.19]	0.405
School year
First-year	—
Sophomore	1.25 [0.97-1.60]	0.084
Junior	0.99 [0.74-1.31]	0.917
Senior	0.98 [0.70-1.38]	0.929
Gender identity
Cisgender woman	—
Transgender/Gender non-conforming	1.17 [0.92-1.50]	0.199
Lives with...
Family	—
Friends/Roommate/Significant other	1.05 [0.96-1.16]	0.301
Alone	0.88 [0.71-1.09]	0.239
Location
On-campus housing	—		1.15 [1.01-1.31]	0.037
Off-campus NYC metro area	0.98 [0.86-1.12]	0.791	1.15 [0.97-1.36]	0.116
Outside NYC metro area	0.86 [0.76-0.98]	0.02	—
Received need-based financial aid
No	—
Yes	1.06 [0.87-1.29]	0.567
Ran out of food & had no money to buy more
No	—		—
Yes	1.20 [1.00-1.43]	0.05	1.12 [0.94-1.33]	0.219
Couldn't afford balanced meals
No	—
Yes	1.05 [0.91-1.23]	0.494
Frequency of alcohol use
Never/Rare	—		—
Moderate/High	0.86 [0.76-0.99]	0.032	0.90 [0.79-1.03]	0.132
Frequency of drug use
Never/Rare	—
Monthly/Weekly/Daily	0.96 [0.82-1.11]	0.577
Relationship status
Single	—
In some form of relationship	1.06 [0.92-1.22]	0.429
Experienced physical/verbal violence
No	—
Yes	1.07 [0.96-1.18]	0.213
Close physical/sexual contact with non-household member
No	—
Yes	0.97 [0.87-1.08]	0.542
Perception of local pandemic control
High	—		—
Some	1.07 [0.95-1.21]	0.234	1.04 [0.93-1.18]	0.48
Low	1.13 [1.01-1.26]	0.03	1.11 [1.00-1.25]	0.059
Self-rated health status
Excellent	—		—
Very Good	1.04 [0.90-1.20]	0.61	1.02 [0.89-1.19]	0.745
Good	1.17 [0.99-1.40]	0.072	1.12 [0.95-1.33]	0.169
Fair/Poor	1.32 [1.10-1.57]	0.002	1.22 [1.02-1.45]	0.029
Perceived risk of COVID-19
Lower risk than others like me	—
Same risk as others like me	0.92 [0.83-1.02]	0.116
Higher risk than others like me	0.95 [0.78-1.17]	0.654
Ever had COVID-19 symptoms
No	—
Yes	1.03 [0.87-1.21]	0.718
Since 3 months ago, feel...
Less lonely	—		—
Same	1.03 [0.92-1.16]	0.581	1.01 [0.90-1.15]	0.819
Lonelier	1.13 [1.02-1.26]	0.022	1.12 [1.00-1.24]	0.043
Had a social support network
Yes	—
Don't know	1.15 [0.99-1.33]	0.061
No	1.04 [0.86-1.27]	0.668
For Location, the adjuted measure was re-leveled to generate an effect in the risky direction to assist with data presentation and interpretation
