# Supplementary material for: Predictors, patterns, and correlates of moderate-severe psychological distress among New York City College Students during Waves 2–4 of COVID-19
Source: Sci Rep. 2025 Jan 25;15:3206. doi: 10.1038/s41598-025-86364-6 (PMC11762720; doi:10.1038/s41598-025-86364-6)
Supplement: Supplementary file 6 — Supplementary Information 6. [file 41598_2025_86364_MOESM6_ESM.xlsx]

## Sheet: Sheet 1
Supplemental Material 6. Correlative analyses to identify factors associated with MS-PD
	T1 correlates N=562								T2 correlates N=334								T3 correlates N=221								T4 correlates N=169
Characteristic	MS-PD	Table 1	Unadjusted		Adjusted without Violence		Adjusted with Violence		MS-PD	Table 1	Unadjusted		Adjusted without Violence		Adjusted with Violence		MS-PD	Table 1	Unadjusted		Adjusted without Violence		Adjusted with Violence		MS-PD	Table 1	Unadjusted		Adjusted without Violence		Adjusted with Violence
	No, N = 147	Yes, N = 409	PR [95% CI]	p-value	APR [95% CI]	p-value	APR [95% CI]	p-value	No, N = 115	Yes, N = 219	PR [95% CI]	p-value	APR [95% CI]	p-value	APR [95% CI]	p-value	No, N = 101	Yes, N = 120	PR [95% CI]	p-value	APR [95% CI]	p-value	APR [95% CI]	p-value	No, N = 75	Yes, N = 94	PR [95% CI]	p-value	APR [95% CI]	p-value	APR [95% CI]	p-value
Age (Continuous)	20 (19-21)	20 (19-21)	1.01 [0.97-1.05]	0.744					20 (19-20)	20 (19-21)	1.03 [0.97-1.09]	0.358					20 (19-20)	20 (19-20)	1.02 [0.92-1.12]	0.754					20 (19-20)	19 (19-20)	0.95 [0.85-1.08]	0.438
Racial identity
White	24% (81/336)	76% (255/336)	—						32% (64/203)	68% (139/203)	—						45% (61/135)	55% (74/135)	—						45% (47/105)	55% (58/105)	—
Asian/Asian American	30% (32/107)	70% (75/107)	0.92 [0.80-1.06]	0.258					34% (21/61)	66% (40/61)	0.96 [0.78-1.17]	0.678					46% (21/46)	54% (25/46)	0.99 [0.73-1.35]	0.956					39% (14/36)	61% (22/36)	1.11 [0.81-1.51]	0.526
Other/Multiracial	35% (32/91)	65% (59/91)	0.85 [0.73-1.01]	0.058					44% (25/57)	56% (32/57)	0.82 [0.64-1.05]	0.116					47% (15/32)	53% (17/32)	0.97 [0.68-1.39]	0.865					55% (11/20)	45% (9/20)	0.81 [0.49-1.36]	0.435
Hispanic ethnicity
No	26% (121/470)	74% (349/470)	—						33% (93/284)	67% (191/284)	—						44% (84/189)	56% (105/189)	—						43% (62/143)	57% (81/143)	—
Yes	32% (24/76)	68% (52/76)	0.92 [0.78-1.08]	0.321					45% (19/42)	55% (23/42)	0.81 [0.61-1.08]	0.16					58% (15/26)	42% (11/26)	0.76 [0.48-1.21]	0.253					48% (10/21)	52% (11/21)	0.92 [0.60-1.42]	0.723
School year
First-year	31% (45/145)	69% (100/145)	—		—		—		38% (36/94)	62% (58/94)	—						48% (32/67)	52% (35/67)	—						45% (23/51)	55% (28/51)	—
Sophomore	18% (22/121)	82% (99/121)	1.19 [1.03-1.36]	0.015	1.16 [1.01-1.33]	0.033	1.16 [1.01-1.33]	0.033	28% (19/68)	72% (49/68)	1.17 [0.94-1.45]	0.162					40% (19/47)	60% (28/47)	1.14 [0.82-1.58]	0.433					33% (13/39)	67% (26/39)	1.21 [0.87-1.69]	0.254
Junior	28% (43/153)	72% (110/153)	1.04 [0.90-1.21]	0.58	1.04 [0.90-1.20]	0.624	1.07 [0.93-1.24]	0.361	35% (35/99)	65% (64/99)	1.05 [0.84-1.30]	0.672					48% (34/71)	52% (37/71)	1.00 [0.72-1.37]	0.988					46% (26/56)	54% (30/56)	0.98 [0.69-1.38]	0.89
Senior	27% (36/135)	73% (99/135)	1.06 [0.92-1.23]	0.42	1.05 [0.90-1.22]	0.543	1.08 [0.92-1.25]	0.349	33% (24/72)	67% (48/72)	1.08 [0.86-1.36]	0.506					44% (16/36)	56% (20/36)	1.06 [0.73-1.54]	0.745					57% (13/23)	43% (10/23)	0.79 [0.47-1.34]	0.387
Gender identity
Cisgender woman	27% (145/535)	73% (390/535)	—		—		—		35% (113/319)	65% (206/319)	—		—		—		47% (98/209)	53% (111/209)	—						47% (74/158)	53% (84/158)	—		—		—
Transgender/Gender non-conforming	10% (2/21)	90% (19/21)	1.24 [1.07-1.44]	0.004	1.05 [0.89-1.24]	0.533	1.07 [0.90-1.28]	0.458	13% (2/15)	87% (13/15)	1.34 [1.08-1.66]	0.007	1.15 [0.88-1.50]	0.32	1.15 [0.88-1.51]	0.296	25% (3/12)	75% (9/12)	1.41 [1.0-2.01]	0.054					9% (1/11)	91% (10/11)	1.71 [1.35-2.17]	<0.001	1.63 [1.25-2.12]	<0.001	1.69 [1.25-2.30]	<0.001
Lives with...
Family	26% (79/301)	74% (222/301)	—						35% (23/66)	65% (43/66)	—						48% (53/111)	52% (58/111)	—						36% (4/11)	64% (7/11)	—
Friends/Roommate/Significant other	25% (56/220)	75% (164/220)	1.01 [0.91-1.12]	0.838					34% (83/242)	66% (159/242)	1.01 [0.83-1.23]	0.934					45% (41/92)	55% (51/92)	1.06 [0.82-1.37]	0.65					46% (55/119)	54% (64/119)	0.85 [0.52-1.36]	0.489
Alone	37% (11/30)	63% (19/30)	0.86 [0.65-1.14]	0.287					35% (9/26)	65% (17/26)	1.00 [0.72-1.40]	0.983					46% (6/13)	54% (7/13)	1.03 [0.60-1.76]	0.912					39% (11/28)	61% (17/28)	0.95 [0.56-1.63]	0.864
Location
On-campus housing	36% (5/14)	64% (9/14)	—						39% (44/112)	61% (68/112)	—						47% (17/36)	53% (19/36)	—						43% (46/108)	57% (62/108)	—
Off-campus NYC metro area	26% (74/288)	74% (214/288)	1.16 [0.78-1.72]	0.474					32% (53/165)	68% (112/165)	1.12 [0.93-1.34]	0.23					44% (42/95)	56% (53/95)	1.06 [0.74-1.51]	0.761					49% (23/47)	51% (24/47)	0.89 [0.64-1.23]	0.478
Outside NYC metro area	27% (67/252)	73% (185/252)	1.14 [0.77-1.70]	0.513					32% (18/57)	68% (39/57)	1.13 [0.89-1.42]	0.31					47% (42/89)	53% (47/89)	1.00 [0.69-1.44]	0.997					45% (5/11)	55% (6/11)	0.95 [0.54-1.67]	0.859
Received need-based financial aid
No	29% (87/300)	71% (213/300)	—						38% (70/186)	62% (116/186)	—						50% (61/122)	50% (61/122)	—						45% (40/88)	55% (48/88)	—
Yes	22% (53/237)	78% (184/237)	1.09 [0.99-1.21]	0.078					28% (38/136)	72% (98/136)	1.16 [0.99-1.35]	0.064					39% (35/89)	61% (54/89)	1.21 [0.95-1.55]	0.12					43% (30/69)	57% (39/69)	1.04 [0.78-1.37]	0.804
Ran out of food & had no money to buy more
No	28% (135/483)	72% (348/483)	—		—		—		36% (103/284)	64% (181/284)	—		—		—		47% (95/202)	53% (107/202)	—						48% (71/149)	52% (78/149)	—		—		—
Yes	15% (11/71)	85% (60/71)	1.17 [1.05-1.31]	0.006	1.04 [0.89-1.22]	0.625	1.04 [0.89-1.22]	0.615	23% (11/48)	77% (37/48)	1.21 [1.01-1.44]	0.036	1.08 [0.87-1.35]	0.47	1.10 [0.87-1.38]	0.424	33% (6/18)	67% (12/18)	1.26 [0.89-1.79]	0.2					18% (3/17)	82% (14/17)	1.57 [1.20-2.06]	<0.001	1.08 [0.74-1.59]	0.683	1.03 [0.64-1.65]	0.911
Couldn't afford balanced meals
No	29% (130/451)	71% (321/451)	—		—		—		38% (101/268)	62% (167/268)	—		—		—		51% (95/187)	49% (92/187)	—		—		—		48% (66/137)	52% (71/137)	—		—		—
Yes	15% (15/101)	85% (86/101)	1.20 [1.08-1.32]	<0.001	1.10 [0.97-1.25]	0.143	1.07 [0.94-1.21]	0.32	22% (14/65)	78% (51/65)	1.26 [1.08-1.47]	0.004	1.04 [0.85-1.28]	0.689	1.01 [0.82-1.25]	0.898	18% (6/33)	82% (27/33)	1.66 [1.34-2.07]	<0.001	1.33 [1.05-1.67]	0.016	1.30 [1.02-1.66]	0.035	29% (8/28)	71% (20/28)	1.38 [1.04-1.83]	0.027	1.02 [0.72-1.45]	0.917	0.79 [0.51-1.23]	0.297
Frequency of alcohol use
Never/Rare	28% (108/379)	72% (271/379)	—						33% (73/219)	67% (146/219)	—						46% (63/138)	54% (75/138)	—						40% (41/102)	60% (61/102)	—
Moderate/High	22% (39/177)	78% (138/177)	1.09 [0.99-1.21]	0.093					37% (42/114)	63% (72/114)	0.95 [0.80-1.12]	0.53					46% (38/83)	54% (45/83)	1.00 [0.78-1.28]	0.985					52% (34/66)	48% (32/66)	0.81 [0.60-1.09]	0.164
Frequency of drug use
Never/Rare	29% (127/436)	71% (309/436)	—		—		—		35% (90/259)	65% (169/259)	—						49% (86/174)	51% (88/174)	—		—		—		48% (62/130)	52% (68/130)	—
Monthly/Weekly/Daily	17% (20/120)	83% (100/120)	1.18 [1.06-1.30]	0.002	1.12 [1.01-1.24]	0.038	1.12 [1.00-1.25]	0.048	34% (25/73)	66% (48/73)	1.01 [0.84-1.22]	0.936					33% (15/46)	67% (31/46)	1.33 [1.04-1.71]	0.024	1.13 [0.89-1.45]	0.31	1.17 [0.91-1.51]	0.215	34% (13/38)	66% (25/38)	1.26 [0.95-1.67]	0.111
Relationship status
Single	27% (106/389)	73% (283/389)	—						35% (82/233)	65% (151/233)	—						46% (68/147)	54% (79/147)	—						47% (53/112)	53% (59/112)	—
In some form of relationship	25% (41/167)	75% (126/167)	1.04 [0.93-1.15]	0.5					33% (33/100)	67% (67/100)	1.03 [0.87-1.22]	0.696					44% (32/73)	56% (41/73)	1.05 [0.81-1.34]	0.732					39% (22/56)	61% (34/56)	1.15 [0.88-1.52]	0.31
Experienced physical/verbal violence
No	32% (84/259)	68% (175/259)	—				—		38% (85/223)	62% (138/223)	—				—		52% (75/144)	48% (69/144)	—				—		49% (59/120)	51% (61/120)	—				—
Yes	20% (56/275)	80% (219/275)	1.18 [1.06-1.31]	0.002			1.16 [1.05-1.29]	0.005	25% (24/95)	75% (71/95)	1.21 [1.03-1.41]	0.018			1.17 [1.00-1.37]	0.047	32% (21/65)	68% (44/65)	1.41 [1.11-1.79]	0.005			1.23 [0.96-1.57]	0.1	25% (5/20)	75% (15/20)	1.48 [1.08-2.01]	0.013			1.30 [0.96-1.77]	0.089
Close physical/sexual contact with non-household member
No	26% (96/366)	74% (270/366)	—						35% (70/201)	65% (131/201)	—						43% (38/88)	57% (50/88)	—						48% (30/63)	52% (33/63)	—
Yes	27% (47/176)	73% (129/176)	0.99 [0.89-1.11]	0.907					34% (41/121)	66% (80/121)	1.01 [0.86-1.19]	0.863					48% (58/121)	52% (63/121)	0.92 [0.71-1.18]	0.493					44% (42/96)	56% (54/96)	1.07 [0.80-1.44]	0.635
Perception of local pandemic control
High	26% (18/68)	74% (50/68)	—						38% (33/88)	63% (55/88)	—						47% (62/133)	53% (71/133)	—						47% (54/116)	53% (62/116)	—
Some	31% (39/124)	69% (85/124)	0.93 [0.77-1.12]	0.46					35% (41/116)	65% (75/116)	1.03 [0.84-1.28]	0.752					46% (25/54)	54% (29/54)	1.01 [0.75-1.35]	0.968					47% (15/32)	53% (17/32)	0.99 [0.69-1.43]	0.974
Low	25% (89/360)	75% (271/360)	1.02 [0.88-1.19]	0.765					32% (41/129)	68% (88/129)	1.09 [0.89-1.33]	0.391					42% (14/33)	58% (19/33)	1.08 [0.77-1.50]	0.656					28% (5/18)	72% (13/18)	1.35 [0.97-1.89]	0.076
Self-rated health status
Excellent	41% (50/122)	59% (72/122)	—		—		—		57% (26/46)	43% (20/46)	—		—		—		70% (28/40)	30% (12/40)	—		—		—		76% (19/25)	24% (6/25)	—		—		—
Very Good	26% (64/246)	74% (182/246)	1.25 [1.06-1.48]	0.007	1.20 [1.02-1.41]	0.031	1.21 [1.02-1.43]	0.028	44% (52/118)	56% (66/118)	1.29 [0.89-1.86]	0.178	1.28 [0.89-1.84]	0.182	1.39 [0.93-2.07]	0.11	54% (50/92)	46% (42/92)	1.52 [0.90-2.57]	0.116	1.42 [0.85-2.39]	0.18	1.36 [0.81-2.26]	0.241	53% (34/64)	47% (30/64)	1.95 [0.93-4.11]	0.078	1.87 [0.88-3.97]	0.105	1.85 [0.80-4.29]	0.152
Good	20% (28/137)	80% (109/137)	1.35 [1.14-1.60]	<0.001	1.27 [1.07-1.50]	0.006	1.26 [1.06-1.50]	0.008	28% (31/110)	72% (79/110)	1.65 [1.16-2.34]	0.005	1.59 [1.11-2.26]	0.01	1.73 [1.17-2.55]	0.006	30% (20/67)	70% (47/67)	2.34 [1.42-3.85]	<0.001	2.09 [1.27-3.44]	0.004	1.88 [1.15-3.10]	0.013	35% (19/55)	65% (36/55)	2.73 [1.32-5.62]	0.007	2.60 [1.25-5.42]	0.011	2.79 [1.24-6.29]	0.013
Fair/Poor	10% (5/50)	90% (45/50)	1.53 [1.28-1.82]	<0.001	1.39 [1.17-1.65]	<0.001	1.38 [1.15-1.65]	<0.001	10% (6/60)	90% (54/60)	2.07 [1.47-2.91]	<0.001	1.93 [1.37-2.73]	<0.001	2.08 [1.41-3.05]	<0.001	14% (3/22)	86% (19/22)	2.88 [1.74-4.75]	<0.001	2.26 [1.33-3.82]	0.002	2.12 [1.25-3.57]	0.005	13% (3/24)	88% (21/24)	3.65 [1.79-7.44]	<0.001	3.53 [1.70-7.31]	<0.001	3.90 [1.76-8.67]	<0.001
Vaccine status
Fully vaccinated	†	†	†	†	†	†	†	†	49% (20/41)	51% (21/41)	—						47% (101/215)	53% (114/215)	‡	‡					44% (74/167)	56% (93/167)	‡	‡
Single dose	†	†	†	†	†	†	†	†	34% (23/67)	66% (44/67)	1.28 [0.91-1.81]	0.158					0% (0/1)	100% (1/1)	‡	‡					100% (1/1)	0% (0/1)	‡	‡
No vaccine	†	†	†	†	†	†	†	†	32% (72/226)	68% (154/226)	1.33 [0.97-1.82]	0.073					0% (0/3)	100% (3/3)	‡	‡					0% (0/0)	0% (0/0)	‡	‡
Perceived risk of COVID-19
Lower risk than others like me	27% (49/180)	73% (131/180)	—						41% (47/115)	59% (68/115)	—						37% (23/63)	63% (40/63)	‡	‡					38% (12/32)	63% (20/32)	—
Same risk as others like me	27% (90/338)	73% (248/338)	1.01 [0.90-1.13]	0.885					32% (63/197)	68% (134/197)	1.15 [0.96-1.38]	0.126					52% (78/150)	48% (72/150)	‡	‡					46% (57/125)	54% (68/125)	0.87 [0.64-1.19]	0.384
Higher risk than others like me	22% (8/37)	78% (29/37)	1.08 [0.89-1.30]	0.448					23% (5/22)	77% (17/22)	1.31 [1.0-1.72]	0.055					0% (0/8)	100% (8/8)	‡	‡					55% (6/11)	45% (5/11)	0.73 [0.36-1.47]	0.373
Ever had COVID-19 symptoms
No	28% (123/436)	72% (313/436)	—						34% (82/243)	66% (161/243)	—						48% (76/157)	52% (81/157)	—						49% (50/102)	51% (52/102)	—
Yes	21% (23/111)	79% (88/111)	1.10 [0.99-1.24]	0.082					36% (32/88)	64% (56/88)	0.96 [0.80-1.15]	0.663					39% (25/64)	61% (39/64)	1.18 [0.92-1.51]	0.188					37% (25/67)	63% (42/67)	1.23 [0.94-1.60]	0.127
Since 3 months ago, feel...
Less lonely	33% (72/216)	67% (144/216)	—		—		—		41% (62/150)	59% (88/150)	—		—		—		50% (61/122)	50% (61/122)	—		—		—		45% (48/106)	55% (58/106)	—
Same	26% (29/111)	74% (82/111)	1.11 [0.96-1.28]	0.166	1.10 [0.95-1.27]	0.204	1.08 [0.93-1.25]	0.322	37% (28/75)	63% (47/75)	1.07 [0.86-1.33]	0.557	0.98 [0.79-1.21]	0.842	0.96 [0.77-1.20]	0.724	54% (25/46)	46% (21/46)	0.91 [0.64-1.31]	0.622	0.84 [0.59-1.19]	0.336	0.90 [0.63-1.27]	0.538	52% (17/33)	48% (16/33)	0.89 [0.60-1.31]	0.545
Lonelier	19% (43/225)	81% (182/225)	1.21 [1.08-1.36]	<0.001	1.17 [1.05-1.32]	0.006	1.18 [1.05-1.32]	0.007	23% (25/108)	77% (83/108)	1.31 [1.11-1.55]	0.002	1.20 [1.01-1.42]	0.044	1.16 [0.97-1.38]	0.105	29% (15/52)	71% (37/52)	1.42 [1.11-1.82]	0.005	1.09 [0.82-1.44]	0.56	1.14 [0.83-1.56]	0.412	33% (9/27)	67% (18/27)	1.22 [0.89-1.67]	0.223
Had a social support network
Yes	29% (118/404)	71% (286/404)	—		—		—		38% (96/250)	62% (154/250)	—		—		—		51% (88/171)	49% (83/171)	—		—		—		48% (64/134)	52% (70/134)	—
Don't know	25% (17/69)	75% (52/69)	1.06 [0.92-1.24]	0.41	1.01 [0.87-1.16]	0.94	0.98 [0.84-1.15]	0.845	21% (10/48)	79% (38/48)	1.29 [1.08-1.53]	0.005	1.16 [0.97-1.38]	0.102	1.14 [0.96-1.36]	0.135	21% (5/24)	79% (19/24)	1.63 [1.26-2.11]	<0.001	1.33 [0.98-1.79]	0.065	1.22 [0.87-1.72]	0.249	38% (8/21)	62% (13/21)	1.19 [0.82-1.72]	0.372
No	15% (11/74)	85% (63/74)	1.20 [1.07-1.35]	0.002	1.10 [0.98-1.24]	0.12	1.10 [0.99-1.23]	0.084	26% (9/35)	74% (26/35)	1.21 [0.97-1.50]	0.092	1.00 [0.80-1.25]	0.992	1.00 [0.80-1.26]	0.971	35% (8/23)	65% (15/23)	1.34 [0.96-1.88]	0.085	1.04 [0.73-1.48]	0.825	0.97 [0.66-1.43]	0.872	25% (2/8)	75% (6/8)	1.44 [0.93-2.21]	0.101
MS-PD = Moderate-Severe Psychological Distress
† COVID-19 vaccines were not available until after T1
‡ Regression models not fitted due to small cell sizes and some rows having no representation
