# Supplementary material for: Predictors, patterns, and correlates of moderate-severe psychological distress among New York City College Students during Waves 2–4 of COVID-19
Source: Sci Rep. 2025 Jan 25;15:3206. doi: 10.1038/s41598-025-86364-6 (PMC11762720; doi:10.1038/s41598-025-86364-6)
Supplement: Supplementary file 7 — Supplementary Information 7. [file 41598_2025_86364_MOESM7_ESM.xlsx]

## Sheet: Sheet 1
Supplemental Material 7. Characteristics of trajectory sample across time
	Time
Characteristic	1, N = 169	2, N = 169	3, N = 169	4, N = 169	p-value
Age (Continuous)	20 (19-20)	20 (19-20)	20 (19-20)	20 (19-20)	>0.999
Racial identity					>0.999
White	65% (105/161)	65% (105/161)	65% (105/161)	65% (105/161)
Asian/Asian American	22% (36/161)	22% (36/161)	22% (36/161)	22% (36/161)
Other/Multiracial	12% (20/161)	12% (20/161)	12% (20/161)	12% (20/161)
Hispanic ethnicity					>0.999
No	87% (143/164)	87% (143/164)	87% (143/164)	87% (143/164)
Yes	13% (21/164)	13% (21/164)	13% (21/164)	13% (21/164)
School year					>0.999
First-year	30% (51/169)	30% (51/169)	30% (51/169)	30% (51/169)
Sophomore	23% (39/169)	23% (39/169)	23% (39/169)	23% (39/169)
Junior	33% (56/169)	33% (56/169)	33% (56/169)	33% (56/169)
Senior	14% (23/169)	14% (23/169)	14% (23/169)	14% (23/169)
Gender identity					0.549
Cisgender woman	96% (163/169)	95% (161/169)	93% (158/169)	93% (158/169)
Transgender/Gender non-conforming	4% (6/169)	5% (8/169)	7% (11/169)	7% (11/169)
Lives with...					<0.001
Family	60% (101/168)	23% (39/169)	54% (89/166)	7% (11/158)
Friends/Roommate/Significant other	35% (59/168)	73% (123/169)	42% (69/166)	75% (119/158)
Alone	5% (8/168)	4% (7/169)	5% (8/166)	18% (28/158)
Location					<0.001
On-campus housing	4% (6/169)	39% (66/169)	16% (27/168)	65% (108/166)
Off-campus NYC metro area	45% (76/169)	41% (69/169)	42% (70/168)	28% (47/166)
Outside NYC metro area	51% (87/169)	20% (34/169)	42% (71/168)	7% (11/166)
Received need-based financial aid					0.965
No	58% (95/163)	58% (92/160)	59% (94/160)	56% (88/157)
Yes	42% (68/163)	43% (68/160)	41% (66/160)	44% (69/157)
Ran out of food & had no money to buy more					0.707
No	92% (156/169)	90% (151/167)	93% (156/168)	90% (149/166)
Yes	8% (13/169)	10% (16/167)	7% (12/168)	10% (17/166)
Couldn't afford balanced meals					0.567
No	87% (147/169)	85% (143/168)	88% (148/168)	83% (137/165)
Yes	13% (22/169)	15% (25/168)	12% (20/168)	17% (28/165)
Frequency of alcohol use					0.042
Never/Rare	72% (122/169)	73% (123/168)	65% (110/169)	61% (102/168)
Moderate/High	28% (47/169)	27% (45/168)	35% (59/169)	39% (66/168)
Frequency of drug use					0.258
Never/Rare	83% (140/169)	85% (143/168)	79% (133/168)	77% (130/168)
Monthly/Weekly/Daily	17% (29/169)	15% (25/168)	21% (35/168)	23% (38/168)
Relationship status					0.874
Single	69% (117/169)	69% (116/169)	65% (110/168)	67% (112/168)
In some form of relationship	31% (52/169)	31% (53/169)	35% (58/168)	33% (56/168)
Experienced physical/verbal violence					<0.001
No	54% (87/162)	70% (117/167)	68% (109/160)	86% (120/140)
Yes	46% (75/162)	30% (50/167)	32% (51/160)	14% (20/140)
Close physical/sexual contact with non-household member					<0.001
No	69% (113/163)	66% (109/164)	42% (67/160)	40% (63/159)
Yes	31% (50/163)	34% (55/164)	58% (93/160)	60% (96/159)
Perception of local pandemic control					<0.001
High	14% (23/169)	26% (43/168)	61% (102/168)	70% (116/166)
Some	26% (44/169)	32% (53/168)	24% (41/168)	19% (32/166)
Low	60% (102/169)	43% (72/168)	15% (25/168)	11% (18/166)
Self-rated health status					0.009
Excellent/Very Good/Good	94% (159/169)	85% (143/169)	92% (156/169)	86% (144/168)
Fair/Poor	6% (10/169)	15% (26/169)	8% (13/169)	14% (24/168)
Vaccine status
Fully vaccinated	†	12% (20/169)	99% (165/167)	99% (167/168)
Single dose	†	19% (32/169)	1% (1/167)	1% (1/168)
No vaccine	†	69% (117/169)	1% (1/167)	0% (0/168)
Perceived risk of COVID-19					0.032
Lower risk than others like me	28% (48/169)	32% (54/169)	28% (48/169)	19% (32/168)
Same risk as others like me	66% (111/169)	61% (103/169)	70% (118/169)	74% (125/168)
Higher risk than others like me	6% (10/169)	7% (12/169)	2% (3/169)	7% (11/168)
Ever had COVID-19 symptoms					<0.001
No	84% (140/167)	76% (129/169)	71% (120/169)	60% (102/169)
Yes	16% (27/167)	24% (40/169)	29% (49/169)	40% (67/169)
Since 3 months ago, feel...					<0.001
Less lonely	42% (70/168)	46% (77/168)	55% (93/168)	64% (106/166)
Same	20% (34/168)	22% (37/168)	23% (38/168)	20% (33/166)
Lonelier	38% (64/168)	32% (54/168)	22% (37/168)	16% (27/166)
Had a social support network					0.139
Yes	73% (122/168)	76% (129/169)	81% (134/166)	82% (134/163)
No/Don't know	27% (46/168)	24% (40/169)	19% (32/166)	18% (29/163)
Psychological distress score (Range: 0-24)	10 (7-14)	10 (6-14)	8 (4-11)	8 (5-12)	<0.001
Reported MS-PD					0.009
No	34% (57/169)	35% (59/169)	49% (83/169)	44% (75/169)
Yes	66% (112/169)	65% (110/169)	51% (86/169)	56% (94/169)
Median (25%-75%); % (n/N); MS-PD = Moderate-Severe Psychological Distress	Median (25%-75%); % (n/N)	Median (25%-75%); % (n/N)	Median (25%-75%); % (n/N)	Median (25%-75%); % (n/N)	Median (25%-75%); % (n/N)
† COVID-19 vaccines were not available until after T1
