# Supplementary material for: Predictors, patterns, and correlates of moderate-severe psychological distress among New York City College Students during Waves 2–4 of COVID-19
Source: Sci Rep. 2025 Jan 25;15:3206. doi: 10.1038/s41598-025-86364-6 (PMC11762720; doi:10.1038/s41598-025-86364-6)
Supplement: Supplementary file 8 — Supplementary Information 8. [file 41598_2025_86364_MOESM8_ESM.xlsx]

## Sheet: Sheet 1
Supplemental Material 8. Characteristics of Moderate-Severe Psychological Distress Trajectories by Time
	T1 N=169	1 (N=169)	1 (N=169)	1 (N=169)	1 (N=169)	T2 N=169	2 (N=169)	2 (N=169)	2 (N=169)	2 (N=169)	T3 N=169	3 (N=169)	3 (N=169)	3 (N=169)	3 (N=169)	T4 N=169	4 (N=169)	4 (N=169)	4 (N=169)	4 (N=169)
Characteristic	Never n = 36	Minimally n = 25	Highly n = 40	Persistently n = 68	p-value	Never n = 36	Minimally n = 25	Highly n = 40	Persistently n = 68	p-value	Never n = 36	Minimally n = 25	Highly n = 40	Persistently n = 68	p-value	Never n = 36	Minimally n = 25	Highly n = 40	Persistently n = 68	p-value
Age (Continuous)	20 (19-20)	19 (19-20)	20 (19-20)	19 (19-20)	0.436
Racial identity					0.903
White	61% (22)	65% (15)	68% (25)	66% (43)
Asian/Asian American	22% (8)	17% (4)	22% (8)	25% (16)
Other/Multiracial	17% (6)	17% (4)	11% (4)	9% (6)
Hispanic ethnicity					0.071
No	89% (31)	83% (20)	77% (30)	94% (62)
Yes	11% (4)	17% (4)	23% (9)	6% (4)
School year					0.195
First-year	31% (11)	32% (8)	30% (12)	29% (20)
Sophomore	8% (3)	32% (8)	20% (8)	29% (20)
Junior	47% (17)	24% (6)	28% (11)	32% (22)
Senior	14% (5)	12% (3)	23% (9)	9% (6)
Gender identity					0.212					0.356					0.172					0.031
Cisgender woman	100% (36)	100% (25)	98% (39)	93% (63)		97% (35)	100% (25)	98% (39)	91% (62)		97% (35)	100% (25)	95% (38)	88% (60)		100% (36)	96% (24)	98% (39)	87% (59)
Transgender/Gender non-conforming	0% (0)	0% (0)	3% (1)	7% (5)		3% (1)	0% (0)	3% (1)	9% (6)		3% (1)	0% (0)	5% (2)	12% (8)		0% (0)	4% (1)	3% (1)	13% (9)
Lives with...					0.182					0.963					0.625					0.568
Family	69% (25)	60% (15)	60% (24)	55% (37)		19% (7)	24% (6)	20% (8)	26% (18)		60% (21)	56% (14)	50% (20)	52% (34)		3% (1)	13% (3)	11% (4)	5% (3)
Friends/Roommate/Significant other	19% (7)	40% (10)	35% (14)	42% (28)		75% (27)	72% (18)	75% (30)	71% (48)		37% (13)	32% (8)	48% (19)	44% (29)		79% (27)	79% (19)	68% (26)	76% (47)
Alone	11% (4)	0% (0)	5% (2)	3% (2)		6% (2)	4% (1)	5% (2)	3% (2)		3% (1)	12% (3)	3% (1)	5% (3)		18% (6)	8% (2)	21% (8)	19% (12)
Location					0.975					0.405					0.987					0.311
On-campus housing	6% (2)	4% (1)	3% (1)	3% (2)		56% (20)	32% (8)	40% (16)	32% (22)		19% (7)	12% (3)	15% (6)	16% (11)		72% (26)	56% (14)	54% (21)	71% (47)
Off-campus NYC metro area	42% (15)	40% (10)	48% (19)	47% (32)		28% (10)	48% (12)	40% (16)	46% (31)		36% (13)	44% (11)	43% (17)	43% (29)		25% (9)	40% (10)	33% (13)	23% (15)
Outside NYC metro area	53% (19)	56% (14)	50% (20)	50% (34)		17% (6)	20% (5)	20% (8)	22% (15)		44% (16)	44% (11)	43% (17)	40% (27)		3% (1)	4% (1)	13% (5)	6% (4)
Received need-based financial aid					0.214					0.046					0.225					0.192
No	71% (25)	64% (16)	55% (21)	51% (33)		72% (23)	74% (17)	50% (20)	49% (32)		70% (23)	70% (16)	55% (21)	52% (34)		70% (23)	60% (15)	44% (16)	54% (34)
Yes	29% (10)	36% (9)	45% (17)	49% (32)		28% (9)	26% (6)	50% (20)	51% (33)		30% (10)	30% (7)	45% (17)	48% (32)		30% (10)	40% (10)	56% (20)	46% (29)
Ran out of food & had no money to buy more					0.442					0.527					0.216					0.011
No	97% (35)	96% (24)	93% (37)	88% (60)		94% (34)	96% (23)	90% (36)	87% (58)		100% (36)	92% (23)	90% (36)	91% (61)		100% (36)	88% (22)	95% (37)	82% (54)
Yes	3% (1)	4% (1)	8% (3)	12% (8)		6% (2)	4% (1)	10% (4)	13% (9)		0% (0)	8% (2)	10% (4)	9% (6)		0% (0)	12% (3)	5% (2)	18% (12)
Couldn't afford balanced meals					0.02					0.138					0.033					0.056
No	100% (36)	88% (22)	85% (34)	81% (55)		94% (34)	88% (22)	88% (35)	78% (52)		97% (35)	92% (23)	93% (37)	79% (53)		94% (34)	88% (22)	85% (33)	74% (48)
Yes	0% (0)	12% (3)	15% (6)	19% (13)		6% (2)	12% (3)	13% (5)	22% (15)		3% (1)	8% (2)	8% (3)	21% (14)		6% (2)	12% (3)	15% (6)	26% (17)
Frequency of alcohol use					0.341					0.621					0.792					0.721
Never/Rare	75% (27)	68% (17)	63% (25)	78% (53)		72% (26)	64% (16)	73% (29)	78% (52)		72% (26)	64% (16)	63% (25)	63% (43)		56% (20)	56% (14)	60% (24)	66% (44)
Moderate/High	25% (9)	32% (8)	38% (15)	22% (15)		28% (10)	36% (9)	28% (11)	22% (15)		28% (10)	36% (9)	38% (15)	37% (25)		44% (16)	44% (11)	40% (16)	34% (23)
Frequency of drug use					0.036					0.896					0.192					0.047
Never/Rare	89% (32)	92% (23)	90% (36)	72% (49)		89% (32)	84% (21)	83% (33)	85% (57)		89% (32)	84% (21)	80% (32)	72% (48)		86% (31)	76% (19)	88% (35)	67% (45)
Monthly/Weekly/Daily	11% (4)	8% (2)	10% (4)	28% (19)		11% (4)	16% (4)	18% (7)	15% (10)		11% (4)	16% (4)	20% (8)	28% (19)		14% (5)	24% (6)	13% (5)	33% (22)
Relationship status					0.986					0.821					0.69					0.283
Single	69% (25)	72% (18)	68% (27)	69% (47)		69% (25)	76% (19)	65% (26)	68% (46)		69% (25)	72% (18)	59% (23)	65% (44)		75% (27)	76% (19)	58% (23)	64% (43)
In some form of relationship	31% (11)	28% (7)	33% (13)	31% (21)		31% (11)	24% (6)	35% (14)	32% (22)		31% (11)	28% (7)	41% (16)	35% (24)		25% (9)	24% (6)	43% (17)	36% (24)
Experienced physical/verbal violence					0.011					0.061					0.003					0.458
No	76% (26)	58% (14)	39% (15)	48% (32)		83% (30)	80% (20)	58% (22)	66% (45)		86% (30)	87% (20)	56% (22)	59% (37)		93% (27)	87% (20)	88% (29)	80% (44)
Yes	24% (8)	42% (10)	61% (23)	52% (34)		17% (6)	20% (5)	42% (16)	34% (23)		14% (5)	13% (3)	44% (17)	41% (26)		7% (2)	13% (3)	12% (4)	20% (11)
Close physical/sexual contact with non-household member					0.899					0.75					0.706					0.519
No	66% (21)	72% (18)	67% (26)	72% (48)		67% (24)	75% (18)	62% (24)	66% (43)		48% (16)	33% (8)	44% (17)	41% (26)		41% (14)	52% (13)	38% (14)	35% (22)
Yes	34% (11)	28% (7)	33% (13)	28% (19)		33% (12)	25% (6)	38% (15)	34% (22)		52% (17)	67% (16)	56% (22)	59% (38)		59% (20)	48% (12)	62% (23)	65% (41)
Perception of local pandemic control					0.728					0.661					0.61					0.646
High	14% (5)	24% (6)	13% (5)	10% (7)		36% (13)	20% (5)	25% (10)	22% (15)		58% (21)	64% (16)	55% (22)	64% (43)		64% (23)	80% (20)	72% (28)	68% (45)
Some	28% (10)	16% (4)	28% (11)	28% (19)		33% (12)	36% (9)	30% (12)	30% (20)		33% (12)	16% (4)	28% (11)	21% (14)		28% (10)	12% (3)	21% (8)	17% (11)
Low	58% (21)	60% (15)	60% (24)	62% (42)		31% (11)	44% (11)	45% (18)	48% (32)		8% (3)	20% (5)	18% (7)	15% (10)		8% (3)	8% (2)	8% (3)	15% (10)
Self-rated health status					0.207					0.003					0.442					0.1
Excellent/Very Good/Good	100% (36)	96% (24)	95% (38)	90% (61)		97% (35)	96% (24)	85% (34)	74% (50)		97% (35)	96% (24)	93% (37)	88% (60)		94% (34)	92% (23)	88% (35)	78% (52)
Fair/Poor	0% (0)	4% (1)	5% (2)	10% (7)		3% (1)	4% (1)	15% (6)	26% (18)		3% (1)	4% (1)	8% (3)	12% (8)		6% (2)	8% (2)	13% (5)	22% (15)
Vaccine status										0.245					0.84					0.595
Fully vaccinated	†	†	†	†		11% (4)	28% (7)	10% (4)	7% (5)		100% (36)	100% (25)	97% (38)	99% (66)		100% (36)	100% (25)	97% (38)	100% (68)
Single dose	†	†	†	†		22% (8)	20% (5)	15% (6)	19% (13)		0% (0)	0% (0)	0% (0)	1% (1)		0% (0)	0% (0)	3% (1)	0% (0)
No vaccine	†	†	†	†		67% (24)	52% (13)	75% (30)	74% (50)		0% (0)	0% (0)	3% (1)	0% (0)		0% (0)	0% (0)	0% (0)	0% (0)
Perceived risk of COVID-19					0.751					0.221					0.573					0.892
Lower risk than others like me	31% (11)	20% (5)	25% (10)	32% (22)		39% (14)	20% (5)	28% (11)	35% (24)		25% (9)	32% (8)	23% (9)	32% (22)		14% (5)	20% (5)	18% (7)	22% (15)
Same risk as others like me	67% (24)	68% (17)	70% (28)	62% (42)		61% (22)	68% (17)	68% (27)	54% (37)		75% (27)	68% (17)	78% (31)	63% (43)		75% (27)	76% (19)	78% (31)	72% (48)
Higher risk than others like me	3% (1)	12% (3)	5% (2)	6% (4)		0% (0)	12% (3)	5% (2)	10% (7)		0% (0)	0% (0)	0% (0)	4% (3)		11% (4)	4% (1)	5% (2)	6% (4)
Ever had COVID-19 symptoms					0.165					0.364					0.37					0.245
No	92% (33)	80% (20)	74% (28)	87% (59)		83% (30)	68% (17)	70% (28)	79% (54)		81% (29)	68% (17)	63% (25)	72% (49)		75% (27)	56% (14)	55% (22)	57% (39)
Yes	8% (3)	20% (5)	26% (10)	13% (9)		17% (6)	32% (8)	30% (12)	21% (14)		19% (7)	32% (8)	38% (15)	28% (19)		25% (9)	44% (11)	45% (18)	43% (29)
Since 3 months ago, feel...					0.271					0.059					0.198					0.063
Less lonely	51% (18)	32% (8)	45% (18)	38% (26)		61% (22)	56% (14)	45% (18)	34% (23)		50% (18)	60% (15)	58% (23)	55% (37)		58% (21)	52% (13)	62% (24)	73% (48)
Same	17% (6)	32% (8)	25% (10)	15% (10)		25% (9)	20% (5)	23% (9)	21% (14)		39% (14)	20% (5)	18% (7)	18% (12)		25% (9)	28% (7)	10% (4)	20% (13)
Lonelier	31% (11)	36% (9)	30% (12)	47% (32)		14% (5)	24% (6)	33% (13)	45% (30)		11% (4)	20% (5)	25% (10)	27% (18)		17% (6)	20% (5)	28% (11)	8% (5)
Had a social support network					0.764					0.026					0.001					0.884
Yes	72% (26)	76% (19)	78% (31)	69% (46)		89% (32)	80% (20)	83% (33)	65% (44)		100% (36)	80% (20)	75% (30)	74% (48)		86% (31)	84% (21)	79% (30)	81% (52)
No/Don't know	28% (10)	24% (6)	23% (9)	31% (21)		11% (4)	20% (5)	18% (7)	35% (24)		0% (0)	20% (5)	25% (10)	26% (17)		14% (5)	16% (4)	21% (8)	19% (12)
† COVID-19 vaccines were not available until after T1
