# Supplementary material for: Predictors, patterns, and correlates of moderate-severe psychological distress among New York City College Students during Waves 2–4 of COVID-19
Source: Sci Rep. 2025 Jan 25;15:3206. doi: 10.1038/s41598-025-86364-6 (PMC11762720; doi:10.1038/s41598-025-86364-6)
Supplement: Supplementary file 9 — Supplementary Information 9. [file 41598_2025_86364_MOESM9_ESM.xlsx]

## Sheet: Sheet 1
Supplemental Material 9. Characteristics of Moderate-Severe Psychological Distress Trajectories Over Time
	Never N=36	Never (N=144)	Never (N=144)	Never (N=144)	Never (N=144)	Minimally N=25	Attenuated (N=100)	Attenuated (N=100)	Attenuated (N=100)	Attenuated (N=100)	Highly N=40	Elevated (N=160)	Elevated (N=160)	Elevated (N=160)	Elevated (N=160)	Persistently N=68	Persist (N=272)	Persist (N=272)	Persist (N=272)	Persist (N=272)
Characteristic	T1	T2	T3	T4	p-value	T1	T2	T3	T4	p-value	T1	T2	T3	T4	p-value	T1	T2	T3	T4	p-value
Age (Continuous)	20 (19-20)					19 (19-20)					20 (19-20)					19 (19-20)
Racial identity
White	61% (22)					65% (15)					68% (25)					66% (43)
Asian/Asian American	22% (8)					17% (4)					22% (8)					25% (16)
Other/Multiracial	17% (6)					17% (4)					11% (4)					9% (6)
Hispanic ethnicity
No	89% (31)					83% (20)					77% (30)					94% (62)
Yes	11% (4)					17% (4)					23% (9)					6% (4)
School year
First-year	31% (11)					32% (8)					30% (12)					29% (20)
Sophomore	8% (3)					32% (8)					20% (8)					29% (20)
Junior	47% (17)					24% (6)					28% (11)					32% (22)
Senior	14% (5)					12% (3)					23% (9)					9% (6)
Gender identity					>0.999					>0.999					>0.999					0.661
Cisgender woman	100% (36)	97% (35)	97% (35)	100% (36)		100% (25)	100% (25)	100% (25)	96% (24)		98% (39)	98% (39)	95% (38)	98% (39)		93% (63)	91% (62)	88% (60)	87% (59)
Transgender/Gender non-conforming	0% (0)	3% (1)	3% (1)	0% (0)		0% (0)	0% (0)	0% (0)	4% (1)		3% (1)	3% (1)	5% (2)	3% (1)		7% (5)	9% (6)	12% (8)	13% (9)
Lives with...					<0.001					<0.001					<0.001					<0.001
Family	69% (25)	19% (7)	60% (21)	3% (1)		60% (15)	24% (6)	56% (14)	13% (3)		60% (24)	20% (8)	50% (20)	11% (4)		55% (37)	26% (18)	52% (34)	5% (3)
Friends/Roommate/Significant other	19% (7)	75% (27)	37% (13)	79% (27)		40% (10)	72% (18)	32% (8)	79% (19)		35% (14)	75% (30)	48% (19)	68% (26)		42% (28)	71% (48)	44% (29)	76% (47)
Alone	11% (4)	6% (2)	3% (1)	18% (6)		0% (0)	4% (1)	12% (3)	8% (2)		5% (2)	5% (2)	3% (1)	21% (8)		3% (2)	3% (2)	5% (3)	19% (12)
Location					<0.001					<0.001					<0.001					<0.001
On-campus housing	6% (2)	56% (20)	19% (7)	72% (26)		4% (1)	32% (8)	12% (3)	56% (14)		3% (1)	40% (16)	15% (6)	54% (21)		3% (2)	32% (22)	16% (11)	71% (47)
Off-campus NYC metro area	42% (15)	28% (10)	36% (13)	25% (9)		40% (10)	48% (12)	44% (11)	40% (10)		48% (19)	40% (16)	43% (17)	33% (13)		47% (32)	46% (31)	43% (29)	23% (15)
Outside NYC metro area	53% (19)	17% (6)	44% (16)	3% (1)		56% (14)	20% (5)	44% (11)	4% (1)		50% (20)	20% (8)	43% (17)	13% (5)		50% (34)	22% (15)	40% (27)	6% (4)
Received need-based financial aid					0.996					0.751					0.757					0.96
No	71% (25)	72% (23)	70% (23)	70% (23)		64% (16)	74% (17)	70% (16)	60% (15)		55% (21)	50% (20)	55% (21)	44% (16)		51% (33)	49% (32)	52% (34)	54% (34)
Yes	29% (10)	28% (9)	30% (10)	30% (10)		36% (9)	26% (6)	30% (7)	40% (10)		45% (17)	50% (20)	45% (17)	56% (20)		49% (32)	51% (33)	48% (32)	46% (29)
Ran out of food & had no money to buy more					0.617					0.831					0.92					0.453
No	97% (35)	94% (34)	100% (36)	100% (36)		96% (24)	96% (23)	92% (23)	88% (22)		93% (37)	90% (36)	90% (36)	95% (37)		88% (60)	87% (58)	91% (61)	82% (54)
Yes	3% (1)	6% (2)	0% (0)	0% (0)		4% (1)	4% (1)	8% (2)	12% (3)		8% (3)	10% (4)	10% (4)	5% (2)		12% (8)	13% (9)	9% (6)	18% (12)
Couldn't afford balanced meals					0.756					>0.999					0.683					0.794
No	100% (36)	94% (34)	97% (35)	94% (34)		88% (22)	88% (22)	92% (23)	88% (22)		85% (34)	88% (35)	93% (37)	85% (33)		81% (55)	78% (52)	79% (53)	74% (48)
Yes	0% (0)	6% (2)	3% (1)	6% (2)		12% (3)	12% (3)	8% (2)	12% (3)		15% (6)	13% (5)	8% (3)	15% (6)		19% (13)	22% (15)	21% (14)	26% (17)
Frequency of alcohol use					0.264					0.846					0.658					0.115
Never/Rare	75% (27)	72% (26)	72% (26)	56% (20)		68% (17)	64% (16)	64% (16)	56% (14)		63% (25)	73% (29)	63% (25)	60% (24)		78% (53)	78% (52)	63% (43)	66% (44)
Moderate/High	25% (9)	28% (10)	28% (10)	44% (16)		32% (8)	36% (9)	36% (9)	44% (11)		38% (15)	28% (11)	38% (15)	40% (16)		22% (15)	22% (15)	37% (25)	34% (23)
Frequency of drug use					>0.999					0.539					0.581					0.101
Never/Rare	89% (32)	89% (32)	89% (32)	86% (31)		92% (23)	84% (21)	84% (21)	76% (19)		90% (36)	83% (33)	80% (32)	88% (35)		72% (49)	85% (57)	72% (48)	67% (45)
Monthly/Weekly/Daily	11% (4)	11% (4)	11% (4)	14% (5)		8% (2)	16% (4)	16% (4)	24% (6)		10% (4)	18% (7)	20% (8)	13% (5)		28% (19)	15% (10)	28% (19)	33% (22)
Relationship status					0.94					0.976					0.763					0.917
Single	69% (25)	69% (25)	69% (25)	75% (27)		72% (18)	76% (19)	72% (18)	76% (19)		68% (27)	65% (26)	59% (23)	58% (23)		69% (47)	68% (46)	65% (44)	64% (43)
In some form of relationship	31% (11)	31% (11)	31% (11)	25% (9)		28% (7)	24% (6)	28% (7)	24% (6)		33% (13)	35% (14)	41% (16)	43% (17)		31% (21)	32% (22)	35% (24)	36% (24)
Experienced physical/verbal violence					0.35					0.055					<0.001					0.004
No	76% (26)	83% (30)	86% (30)	93% (27)		58% (14)	80% (20)	87% (20)	87% (20)		39% (15)	58% (22)	56% (22)	88% (29)		48% (32)	66% (45)	59% (37)	80% (44)
Yes	24% (8)	17% (6)	14% (5)	7% (2)		42% (10)	20% (5)	13% (3)	13% (3)		61% (23)	42% (16)	44% (17)	12% (4)		52% (34)	34% (23)	41% (26)	20% (11)
Close physical/sexual contact with non-household member					0.085					0.011					0.031					<0.001
No	66% (21)	67% (24)	48% (16)	41% (14)		72% (18)	75% (18)	33% (8)	52% (13)		67% (26)	62% (24)	44% (17)	38% (14)		72% (48)	66% (43)	41% (26)	35% (22)
Yes	34% (11)	33% (12)	52% (17)	59% (20)		28% (7)	25% (6)	67% (16)	48% (12)		33% (13)	38% (15)	56% (22)	62% (23)		28% (19)	34% (22)	59% (38)	65% (41)
Perception of local pandemic control					<0.001					<0.001					<0.001					<0.001
High	14% (5)	36% (13)	58% (21)	64% (23)		24% (6)	20% (5)	64% (16)	80% (20)		13% (5)	25% (10)	55% (22)	72% (28)		10% (7)	22% (15)	64% (43)	68% (45)
Some	28% (10)	33% (12)	33% (12)	28% (10)		16% (4)	36% (9)	16% (4)	12% (3)		28% (11)	30% (12)	28% (11)	21% (8)		28% (19)	30% (20)	21% (14)	17% (11)
Low	58% (21)	31% (11)	8% (3)	8% (3)		60% (15)	44% (11)	20% (5)	8% (2)		60% (24)	45% (18)	18% (7)	8% (3)		62% (42)	48% (32)	15% (10)	15% (10)
Self-rated health status					0.902					>0.999					0.494					0.032
Excellent/Very Good/Good	100% (36)	97% (35)	97% (35)	94% (34)		96% (24)	96% (24)	96% (24)	92% (23)		95% (38)	85% (34)	93% (37)	88% (35)		90% (61)	74% (50)	88% (60)	78% (52)
Fair/Poor	0% (0)	3% (1)	3% (1)	6% (2)		4% (1)	4% (1)	4% (1)	8% (2)		5% (2)	15% (6)	8% (3)	13% (5)		10% (7)	26% (18)	12% (8)	22% (15)
Vaccine status
Fully vaccinated	†	11% (4)	100% (36)	100% (36)		†	28% (7)	100% (25)	100% (25)		†	10% (4)	97% (38)	97% (38)		†	7% (5)	99% (66)	100% (68)
Single dose	†	22% (8)	0% (0)	0% (0)		†	20% (5)	0% (0)	0% (0)		†	15% (6)	0% (0)	3% (1)		†	19% (13)	1% (1)	0% (0)
No vaccine	†	67% (24)	0% (0)	0% (0)		†	52% (13)	0% (0)	0% (0)		†	75% (30)	3% (1)	0% (0)		†	74% (50)	0% (0)	0% (0)
Perceived risk of COVID-19					0.048					0.558					0.745					0.467
Lower risk than others like me	31% (11)	39% (14)	25% (9)	14% (5)		20% (5)	20% (5)	32% (8)	20% (5)		25% (10)	28% (11)	23% (9)	18% (7)		32% (22)	35% (24)	32% (22)	22% (15)
Same risk as others like me	67% (24)	61% (22)	75% (27)	75% (27)		68% (17)	68% (17)	68% (17)	76% (19)		70% (28)	68% (27)	78% (31)	78% (31)		62% (42)	54% (37)	63% (43)	72% (48)
Higher risk than others like me	3% (1)	0% (0)	0% (0)	11% (4)		12% (3)	12% (3)	0% (0)	4% (1)		5% (2)	5% (2)	0% (0)	5% (2)		6% (4)	10% (7)	4% (3)	6% (4)
Ever had COVID-19 symptoms					0.304					0.346					0.311					<0.001
No	92% (33)	83% (30)	81% (29)	75% (27)		80% (20)	68% (17)	68% (17)	56% (14)		74% (28)	70% (28)	63% (25)	55% (22)		87% (59)	79% (54)	72% (49)	57% (39)
Yes	8% (3)	17% (6)	19% (7)	25% (9)		20% (5)	32% (8)	32% (8)	44% (11)		26% (10)	30% (12)	38% (15)	45% (18)		13% (9)	21% (14)	28% (19)	43% (29)
Since 3 months ago, feel...					0.196					0.529					0.58					<0.001
Less lonely	51% (18)	61% (22)	50% (18)	58% (21)		32% (8)	56% (14)	60% (15)	52% (13)		45% (18)	45% (18)	58% (23)	62% (24)		38% (26)	34% (23)	55% (37)	73% (48)
Same	17% (6)	25% (9)	39% (14)	25% (9)		32% (8)	20% (5)	20% (5)	28% (7)		25% (10)	23% (9)	18% (7)	10% (4)		15% (10)	21% (14)	18% (12)	20% (13)
Lonelier	31% (11)	14% (5)	11% (4)	17% (6)		36% (9)	24% (6)	20% (5)	20% (5)		30% (12)	33% (13)	25% (10)	28% (11)		47% (32)	45% (30)	27% (18)	8% (5)
Had a social support network					0.004					0.919					0.874					0.173
Yes	72% (26)	89% (32)	100% (36)	86% (31)		76% (19)	80% (20)	80% (20)	84% (21)		78% (31)	83% (33)	75% (30)	79% (30)		69% (46)	65% (44)	74% (48)	81% (52)
No/Don't know	28% (10)	11% (4)	0% (0)	14% (5)		24% (6)	20% (5)	20% (5)	16% (4)		23% (9)	18% (7)	25% (10)	21% (8)		31% (21)	35% (24)	26% (17)	19% (12)
Reported MS-PD					>0.999					<0.001					<0.001					>0.999
No	100% (36)	100% (36)	100% (36)	100% (36)		52% (13)	64% (16)	96% (24)	88% (22)		20% (8)	18% (7)	58% (23)	43% (17)		0% (0)	0% (0)	0% (0)	0% (0)
Yes	0% (0)	0% (0)	0% (0)	0% (0)		48% (12)	36% (9)	4% (1)	12% (3)		80% (32)	83% (33)	43% (17)	58% (23)		100% (68)	100% (68)	100% (68)	100% (68)
† COVID-19 vaccines were not available until after T1
