# Supplementary material for: Predictors, patterns, and correlates of moderate-severe psychological distress among New York City College Students during Waves 2–4 of COVID-19
Source: Sci Rep. 2025 Jan 25;15:3206. doi: 10.1038/s41598-025-86364-6 (PMC11762720; doi:10.1038/s41598-025-86364-6)
Supplement: Supplementary file 10 — Supplementary Information 10. [file 41598_2025_86364_MOESM10_ESM.xlsx]

## Sheet: sheet 1
Supplemental Material 10. Lost-to-follow-up (LTFU) analyses
	GEE Results				LTFU - GEE	LTFU Type 1	LTFU - Traj	LTFU - All v. None
	N=169				N=556		N=556
	MS-PD vs. Not				Lost vs. Included		Excluded vs. Included in Trajectory Sample
	Unadjusted		Adjusted		Unadjusted		Unadjusted
Characteristic	RR [95% CI]	p-value	ARR [95% CI]	p-value	RR [95% CI]	p-value	PR [95% CI]	p-value
Associated with MS-PD and Missingness (LTFU)
Ran out of food & had no money to buy more
No	—		—		—		—
Yes	1.20 [1.00-1.43]	0.05	1.12 [0.94-1.33]	0.219	1.21 [1.06-1.37]	0.004	1.21 [1.06-1.37]	0.004
Associated with missingness (LTFU)
Age (Continuous)	0.99 [0.90-1.08]	0.778			1.05 [1.01-1.10]	0.013	1.05 [1.01-1.10]	0.015
School year
First-year	—				—		—
Sophomore	1.25 [0.97-1.60]	0.084			1.06 [0.89-1.26]	0.508	1.05 [0.88-1.24]	0.612
Junior	0.99 [0.74-1.31]	0.917			0.98 [0.83-1.16]	0.825	0.98 [0.83-1.16]	0.797
Senior	0.98 [0.70-1.38]	0.929			1.29 [1.12-1.49]	<0.001	1.28 [1.11-1.48]	<0.001
Couldn't afford balanced meals
No	—				—		—
Yes	1.05 [0.91-1.23]	0.494			1.17 [1.04-1.33]	0.01	1.16 [1.03-1.31]	0.016
Reported MS-PD
No					—		—
Yes					1.18 [1.03-1.36]	0.021	1.19 [1.03-1.37]	0.018
Associated with MS-PD
Location
On-campus housing	—		—		—		—
Off-campus NYC metro area	0.98 [0.86-1.12]	0.791	1.00 [0.88-1.14]	>0.999	1.28 [0.81-2.03]	0.291	1.29 [0.81-2.04]	0.279
Outside NYC metro area	0.86 [0.76-0.98]	0.02	0.87 [0.76-0.99]	0.037	1.15 [0.72-1.83]	0.56	1.15 [0.72-1.82]	0.564
Frequency of alcohol use
Never/Rare	—		—		—		—
Moderate/High	0.86 [0.76-0.99]	0.032	0.90 [0.79-1.03]	0.132	1.08 [0.96-1.21]	0.2	1.08 [0.97-1.21]	0.164
Perception of local pandemic control
High	—		—		—		—
Some	1.07 [0.95-1.21]	0.234	1.04 [0.93-1.18]	0.48	0.98 [0.79-1.22]	0.856	0.97 [0.79-1.21]	0.816
Low	1.13 [1.01-1.26]	0.03	1.11 [1.00-1.25]	0.059	1.09 [0.91-1.31]	0.336	1.08 [0.90-1.30]	0.391
Self-rated health status
Excellent	—		—		—		—
Very Good	1.04 [0.90-1.20]	0.61	1.02 [0.89-1.19]	0.745	0.91 [0.78-1.06]	0.221	0.92 [0.79-1.06]	0.252
Good	1.17 [0.99-1.40]	0.072	1.12 [0.95-1.33]	0.169	1.08 [0.93-1.26]	0.299	1.09 [0.94-1.27]	0.263
Fair/Poor	1.32 [1.10-1.57]	0.002	1.22 [1.02-1.45]	0.029	1.13 [0.94-1.36]	0.182	1.15 [0.96-1.38]	0.135
Since 3 months ago, feel...
Less lonely	—		—		—		—
Same	1.03 [0.92-1.16]	0.581	1.01 [0.90-1.15]	0.819	1.03 [0.88-1.21]	0.681	1.03 [0.88-1.20]	0.742
Lonelier	1.13 [1.02-1.26]	0.022	1.12 [1.00-1.24]	0.043	1.07 [0.94-1.21]	0.291	1.06 [0.94-1.20]	0.367
Not associated with either MS-PD or missingness (LTFU)
Racial identity
White	—				—		—
Asian/Asian American	1.04 [0.81-1.33]	0.755			0.96 [0.83-1.12]	0.633	0.97 [0.83-1.12]	0.65
Other/Multiracial	0.79 [0.53-1.18]	0.257			1.13 [0.99-1.29]	0.078	1.13 [1.00-1.29]	0.058
Hispanic ethnicity
No	—				—		—
Yes	0.88 [0.65-1.19]	0.405			1.05 [0.90-1.22]	0.528	1.04 [0.89-1.21]	0.61
Gender identity
Cisgender woman	—				—		—
Transgender/Gender non-conforming	1.17 [0.92-1.50]	0.199			1.03 [0.78-1.36]	0.849	1.03 [0.78-1.35]	0.849
Lives with...
Family	—				—		—
Friends/Roommate/Significant other	1.05 [0.96-1.16]	0.301			1.10 [0.98-1.23]	0.101	1.00 [0.79-1.26]	0.986
Alone	0.88 [0.71-1.09]	0.239			1.07 [0.85-1.35]	0.557	0.91 [0.72-1.14]	0.401
Received need-based financial aid
No	—				—		—
Yes	1.06 [0.87-1.29]	0.567			1.04 [0.93-1.17]	0.469	1.04 [0.93-1.17]	0.454
Frequency of drug use
Never/Rare	—				—		—
Monthly/Weekly/Daily	0.96 [0.82-1.11]	0.577			1.13 [1.00-1.27]	0.052	1.12 [0.99-1.26]	0.07
Relationship status
Single	—				—		—
In some form of relationship	1.06 [0.92-1.22]	0.429			0.98 [0.87-1.11]	0.79	0.98 [0.87-1.11]	0.805
Experienced physical/verbal violence
No	—				—		—
Yes	1.07 [0.96-1.18]	0.213			1.11 [0.99-1.24]	0.085	1.10 [0.98-1.23]	0.115
Close physical/sexual contact with non-household member
No	—				—		—
Yes	0.97 [0.87-1.08]	0.542			1.04 [0.92-1.17]	0.522	1.04 [0.92-1.16]	0.552
Perceived risk of COVID-19
Lower risk than others like me	—				—		—
Same risk as others like me	0.92 [0.83-1.02]	0.116			0.91 [0.81-1.02]	0.093	0.92 [0.82-1.03]	0.135
Higher risk than others like me	0.95 [0.78-1.17]	0.654			0.99 [0.80-1.23]	0.947	1.00 [0.80-1.23]	0.964
Ever had COVID-19 symptoms
No	—				—		—
Yes	1.03 [0.87-1.21]	0.718			1.12 [0.99-1.27]	0.068	1.11 [0.99-1.26]	0.085
Had a social support network
Yes	—				—		—
Don't know	1.15 [0.99-1.33]	0.061			0.93 [0.77-1.12]	0.425	0.93 [0.78-1.12]	0.469
No	1.04 [0.86-1.27]	0.668			0.99 [0.84-1.16]	0.889	1.01 [0.86-1.18]	0.935
